# Supplementary material for: Modulating Collagen I Expression in Fibroblasts by CRISPR-Cas9 Base Editing of the Collagen 1A1 Promoter
Source: Int J Mol Sci. 2025 Mar 26;26(7):3041. doi: 10.3390/ijms26073041 (PMC11989027; doi:10.3390/ijms26073041)
Supplement: Supplementary file 1 [file ijms-26-03041-s001.zip]

Archive with 1 entries (1 files):
- ijms-3522543-supplementary.pdf
